# Supplementary material for: Mechanism of glycoform specificity and in vivo protection by an anti-afucosylated IgG nanobody
Source: Nat Commun. 2023 May 18;14:2853. doi: 10.1038/s41467-023-38453-1 (PMC10195009; doi:10.1038/s41467-023-38453-1)
Supplement: Supplementary file 4 — Source data [file 41467_2023_38453_MOESM4_ESM.xlsx]

## Sheet: Figure 2e
Sample	KD (M)	Fold change in KD
E269A	2.46e-08	1.93
E294A	n.b.	n.b.
F47A	5.49e-07	0.136
H268A	1.3e-07	0.366
I332A	4.48e-08	1.06
L328A	5.18e-08	0.919
P329A	4.67e-08	1.02
T52A	6.12e-07	0.122
W53A	1.98e-06	0.0378
X0 WT	4.76e-08	1
Y106A	3.19e-07	0.235
Y296A	n.b.	n.b.
Y31A	8.52e-07	0.0879
Y58A	2.32e-06	0.0323

## Sheet: Figure 3d
Sample	KD (M)	Fold change in KD
X0 WT	7.49e-08	1
T101A	1.03e-06	0.0727
T101C	8.44e-07	0.0887
T101D	1.38e-06	0.0543
T101E	6.07e-07	0.123
T101F	6.63e-07	0.113
T101G	1.12e-06	0.0669
T101H	1.06e-06	0.0707
T101I	4.15e-07	0.18
T101K	1.02e-06	0.0734
T101L	4.9e-07	0.153
T101M	5.68e-07	0.132
T101N	1.1e-06	0.0681
T101P	1.93e-06	0.0388
T101Q	5.48e-07	0.137
T101R	7.27e-07	0.103
T101S	3.89e-07	0.193
T101V	2.25e-06	0.0333
T101W	4.84e-07	0.155
T101Y	6.13e-07	0.122

## Sheet: Figure 5b
C10 GRLR	C10 aFuc + isotype	C10 aFuc + X0
87.5963	39.1009	79.928
101.322	36.8421	34.7167
74.433	45.2028	85.7143
	8.8764	26.5686
	19.1047	114.985
	29.148	34.5309
		74.6602
		68.9358

## Sheet: Figure 5c
Time (d)	C10 GRLR			C10 aFuc + isotype						C10 aFuc + X0
0	100	100	100	100	100	100	100	100	100	100	100	100	100	100	100	100	100
1	97.0238	100.431	101.228	95.8449	100.095	96.5566	97.7059	97.6546	100.957	97.8723	98.3871	98.5405	99.6751	100.326	101.522	95.3642	97.1839
2	101.369	102.2	102.729	90.6925	102.647	96.5566	96.7647	97.548	102.871	99.734	100	98.6817	100.195	101.25	100.944	95.6653	96.6447
3	100.952	102.2	99.4543	81.5512	94.0454	92.4057	90.7647	85.6077	98.6709	99.734	99.5968	100.141	97.7258	94.1304	103.41	89.5846	98.6818
4	98.2143	102.243	86.9714	80	90.3592	82.0755	81.5294	80	84.3169	93.883	90.6452	90.3013	95.2567	80.7065	97.2718	80	93.8286
5	102.262	103.408	88.3356	80	88.3743	80	80	80	80	91.8883	87.2581	81.9209	99.2203	80	91.9727	80	97.843
6	105.417	104.616	87.6519	80	93.4783	80	80	80	80	92.2207	92.0161	86.8173	96.997	80	102.583	80	88.1951
7	106.548	106.169	96.3539	80	99.9527	80	80	80	80	93.4176	100.806	96.9868	104.444	80	106.392	80	96.7317
8	112.262	106.255	100.972	80	103.97	80	80	80	80	95.0798	104.839	101.695	102.703	80	106.699	80	99.3659
9	112.5	108.369	102.674	80	106.474	80	80	80	80	99.0691	108.952	104.379	103.303	80	108.144	80	100
10	113.095	107.852	103.063	80	108.223	80	80	80	80	105.452	112.097	106.874	106.607	80	108.363	80	100.488
